# Supplementary material for: Serological Prevalence of Schistosoma japonicum in Mobile Populations in Previously Endemic but Now Non-Endemic Regions of China: A Systematic Review and Meta-Analysis
Source: PLoS One. 2015 Jun 4;10(6):e0128896. doi: 10.1371/journal.pone.0128896 (PMC4456376; doi:10.1371/journal.pone.0128896)
Supplement: S3 Table — (XLS) [file pone.0128896.s003.xls]

## Sheet: Included studies
S3 Table Included studies
First Author, year	Citation	Study period
Fang et al, 2009	Chin J Schisto Control 121: 553-554.	2007
Yan et al, 2012	Strait J Prev Med 18: 52-53	1989-2010
Xu et al, 2013	Disease surveillance 28: 389-391	2006-2010
Li et al, 2012	J Trop Med 12: 348-351	2006-2010
Gao et al, 2003	J Trop Med 3: 87-88, 84	1996-2000
Gao et al, 2007	J Trop Med 7: 927-928	2001-2005
Zhou et al, 2008	Chin Trop Med 8: 624-625	2001-2006
Lin et al, 2009	Chin J Schisto Control 21: 528-531	2008
Zhou et al, 2009	Occup & Health 25: 1628-1629	2008
Wu et al, 1996	Chin J Parasitol & Dis 14: 160	1992
Xue et al, 1997	Prev Med Lit Inf 3: 116	1995
Zhou et al, 2011	Occup & Health 27: 1011-1012	2002-2009
Ji et al, 2000	Chinese Primary Health Care 14: 32	1996-1999
Jin et al, 2006	J Trop Dis Parasitol 4: 220-221, 228	2005
Yang et al, 2007	J Trop Dis Parasitol 5: 240-241	2006
Yang et al, 2008	J Trop Dis Parasitol 6: 223-224	2007
Yu et al, 2009	J Trop Dis Parasitol 7: 229-230	2008
Zhou et al, 2007	Chin J Parasit Dis Con 25: 180-184	2004
Shi et al, 2012	Modern Preventive Medicine 39: 1236-1237, 1243	1994-2009
He et al, 2002	Sh J Prev Med 14: 144	1999
Song et al, 2011	China Tropical Medicine 11: 1344-1345	2000-2009
Jin et al, 2010	J Trop Med 10: 999-1002	2008
Qiu et al, 2010	Sh J Prev Med 22: 215-216	1995-2008
Song et al, 2005	Disease surveillance 20: 97-98, 101	1994-2003
He et al, 2006	Sh J Prev Med 18: 399-400	1995-2004
Dang et al, 2005	Chin J Schisto Control 17: 383-384	2000-2002
Li et al, 1996	Sh J Prev Med 8: 252-253	1993
Yuan et al, 2002	Occup & Health 18: 58-59	2000
Zhang et al, 2011	Disease surveillance 26: 340-343, 354	2005-2009
Li et al, 2007	Zhejiang Prev Med 19: 35	2006
Xie et al, 2010	Chin J Schisto Control 22: 514	2008-2009
Zhu et al, 2012	Disease surveillance 27: 650-653	2008-2011
Chen et al, 2008	Disease surveillance 23: 322-323	2004-2007
Xu et al, 2009	Chin J Vector Bio & Control 20: 351	2007-2008
Xu et al, 2012	Chin J of PHM 28: 634-636	2008-2011
Wang et al, 2013	Disease surveillance 28: 567-569	1995-2012
Zhou et al, 1998	Zhejiang Prev Med: 391-392	1997
Xu et al, 2009	Chin Prev Med 10: 44-48	2006
Lou et al, 2001	Zhejiang Prev Med 13: 17	1999
Hu et al, 2014	Zhejiang Prev Med 26: 280-282	2008-2012
Su et al, 2014	Zhejiang Prev Med 25: 68-69	2008-2013
