# Supplementary material for: Serological Prevalence of Schistosoma japonicum in Mobile Populations in Previously Endemic but Now Non-Endemic Regions of China: A Systematic Review and Meta-Analysis
Source: PLoS One. 2015 Jun 4;10(6):e0128896. doi: 10.1371/journal.pone.0128896 (PMC4456376; doi:10.1371/journal.pone.0128896)
Supplement: S4 Table — (XLS) [file pone.0128896.s004.xls]

## Sheet: Excluded studies
S4 Table Excluded studies
First Author, year	Citation	Study period
In Chinese
Chen et al, 2011	Chin J Schisto Control 23: 89-93	2006-2009
Liu et al, 1991	Chin J Schisto Control 3: 229-230	1987-1990
Huang et al, 2010	South China J Prev Med 36: 14-17	2005-2009
Huang et al, 2008	South China J Prev Med 34: 6-9	2005-2007
An et al, 2013	J Trop Med 13: 244-246	2006-2011
Huang et al, 2011	Chin J Schisto Control 23:197-199	2004-2009
Deng et al, 2004	J Trop Med 4: 460-461	1996-2000
Gao et al, 2005	J Trop Med 5: 839-840	1991-2000
Zhou et al, 2010	J Trop Med 10: 216-217	2001-2008
Zhang et al, 2008	Chin J Schisto Control 20: 415-417	2004-2007
Ruan et al, 2008	Chin J Schisto Control 20: 293-295	2002-2007
Liang et al, 2010	J Med Pest Control 26: 687-689	Unclear period
Ding et al, 2009	Para Inf Dis 7: 209-211	2006-2008
Ye et al, 2006	J Trop Med 6: 1201-1202, 1211	2001-2005
Sheng et al, 2007	Sh J Prev Med 19: 163-164	2003-2005
Song et al, 2004	Sh J Prev Med 16: 589-590	1999-2003
Zhang et al, 2006	Chin J Schisto Control 18: 48-51	2004
Xu et al, 2008	Chin J of PHM 24: 513-514	1996-2006
Gui et al, 2012	Sh J Prev Med 24: 593-595	2008-2010
Wang et al, 2010	Chin J Schisto Control 22: 394-395	2004-2008
Xu et al, 2006	Chin Trop Med 6: 1971-1972, 1997	1996-2005
Chen et al, 2007	Chin J Nat Med 9: 175-176	2004-2006
Jing et al, 2009	Inter J Epidemiol Infec Dis 36: 393-394	2004-2006
Wang et al, 2002	Pract Prev Med 9: 498-499	1995-2001
Fan et al, 2007	Strait J Prev Med 13: 43-44	2004-2006
Ma et al, 2006	Zhejiang Prev Med 18: 27	2005
Xu et al, 2006	Chin J Vector Bio & Control 17: 457	2004-2005
Fan et al, 2006	Chin Trop Med 6: 1404	2004-2005
Wang et al, 2006	Chin Trop Med 6: 1566-1567	1995-2005
Wang et al, 2008	Chin Trop Med 8: 93-95	1995-2006
Yu et al, 2007	Disease Surveillance 22: 370-372	1995-2005
Yu et al, 2009	Chin Prev Med 10: 651-652	2008
Zhang et al, 2009	Acta Parasitol Med Entomol Sin 16: 239-243	2005-2007
Zhang et al, 2006	J Trop Dis Parasitol 4: 218-219	2005
Zhang et al, 2007	Chin J Schisto Control 19: 424-427	2006
Zhang et al, 2008	J Trop Dis Parasitol 6: 205-206	2007
Zhang et al, 2012	Chin Prev Med 13: 657-661	2008-2011
Yu et al, 2008	Zhejiang Med Acad Bull (73): 18-20	2007
Ye et al, 2007	Disease Surveillance 22: 101-103	2003-2005
Wang et al, 2013	Chin J Schisto Control 25: 104-105	2008-2011
Cao et al, 2004	Chin J Parasitol Parasit Dis 22: 188	1989-2000
Xu et al, 2007	Zhejiang Prev Med 19: 29	2004-2006
Li et al, 2011	J Trop Med 12: 1127-1128, 1153	2009-2011
Huang et al, 2012	Para Inf Dis 10: 31-33	2005-2009
Xu et al, 2012	Chin J Parasitol Parasit Dis 30: 428-433, 437	2008-2010
Hong et al, 2008	Chin J Schisto Control 20: 20-25	2006
Hong et al, 2007	Chin J Schisto Control 19: 263-267	2006
Su et al, 2007	J Trop Dis Parasitol 5: 216	2006
Zhu et al, 2007	Chin J Schisto Control 19: 257-262	2006
Li et al, 2011	Chin J Schisto Control 23: 727, 729	2009-2011
Xu et al, 2006	Journal of P athogen Biology 1: 256	2001-2004
Li et al, 2009	Chin J Schisto Control 21: 102-106	2008
Wei et al, 2011	Modern Preventive Medicine 1123-1125, 1127	2009
Chen et al, 2009	Chin J Pest Control 25: 788-789	1999-2008
Fan et al, 2007	Chin Trop Med 7: 216, 219	2004-2006
Chen et al, 2006	Journal of Pathogen Biology 1: 368, 365	2005
Fang et al, 2006	Journal of Pathogen Biology 1: 318	2004-2005
Ma et al, 2006	Chin J of PHM 22: 500-501	2005
Huang et al, 2009	Chinese Journal of Zoonoses 25: 194-197	2005-2007
Wang et al, 2008	Chin J Schisto Control 20: 68-69	1995-2006
Wang et al, 2007	Disease Surveillance 22: 476-478	1995-2006
Song et al, 2009	Chin Trop Med 9: 890-891	2001-2008
Lin et al, 2007	Zhejiang Prev Med 19: 18, 24	2006
Zhang et al, 2010	Chin J Schisto Control 22: 557-561	1994-2008
Wen et al, 2007	Chinese Journal of Zoonoses 23: 605-607	1996-2005
Ye et al, 2001	Modern Practical Medicine 13: 519-520	1996-2000
Mao et al, 2008	Chin J Schisto Control 20: 385-387	1998-2007
Cao et al, 2008	Chin J Schisto Control 20: 341, 349	1999-2006
Li et al, 2012	Para Inf Dis 10: 127-130	2001-2011
Zhu et al, 2007	Disease Surveillance 22: 754-756	1994-2006
Zhuang et al, 2010	J Prev Med Inf 26: 668-669	2000-2004
Ding et al, 2006	Chin J Schisto Control 18: 181-182	1999-2004
Li et al, 2008	Chin J Schisto Control 20: 453-454	2007
Lai et al, 2005	J Trop Med 5: 100-101	1996-2003
Zhao et al, 2008	Jiangsu J Prev Med 19: 82	2007
Lu et al, 2009	Chin J Schisto Control 21: 157, 160	1996-2007
Li et al, 2005	Guangxi Prev Med 11: 361-362	2001-2005
Yan et al, 2008	Chin J Schisto Control 20: 326-329	2004-2009
Chen et al, 2009	Chin J Schisto Control 21: 534, 537	2004-2008
Ding et al, 2012	Chin J Schisto Control 24: 214-216	2006-2010
Zhang et al, 2007	J Trop Dis Parasitol 5: 217-218	2006
Zhu et al, 2010	Chin J Schisto Control 22: 596, 605	2008-2009
Fang et al, 2011	Chin J Schisto Control 23: 733-734	1994-2010
Yao et al, 2002	Chin J Schisto Control 14: 291-292	1992-2001
Wang et al, 1994	Zhejiang Prev Med 6: 28	1990-1993
Wu et al, 1992	Chin J Schisto Control 4: 248	1991
Yang et al, 2011	Chin J Schisto Control 23: 459, 464	2008-2010
Zhang et al, 2009	J Trop Med 9: 439-441	1998-2008
Zhou et al, 2008	Chinese Journal of Zoonoses 24: 793-794	2006
Miao et al, 2005	Chin J Schisto Control 17: 372, 378	1994-2003
Lu et al, 2009	Int J Med Parasit Dis 36: 388-390	1995-2008
Zhang et al, 2007	Int J Epidemiol Infect Dis 34: 163-165	1996-2005
Du et al, 2010	J Med Pest Control 26: 369-370	2005-2009
Lin et al, 1998	Zhejiang Prev Med 10: 649-650	Comment
Zhu et al, 2009	Chin J Schisto Control 21: 428-429	1996-2007
Wang et al, 1995	Chin J Schisto Control 7: 23	1990-1993
Zhang et al, 2009	Zhejiang Med Acad Bull (76): 25-27	1996-2005
Chen et al, 2010	Int J Epidemiol Infect Dis 37: 173-174	2009
Li et al, 2009	Chin J Schisto Control 21: 525-527	2003-2008
Hu et al, 2007	Strait J Prev Med 13: 47	1990-2004
Chen et al, 2007	Chin J Schisto Control 19: 327	Unclear period
Su et al, 2005	J Trop Med 5: 841-842	1995-2004
Lu et al, 2009	Chin Trop Med 9: 2047-2048	1989-2008
Zhou et al, 2004	Chin J Schisto Control 16: 146-147	1999-2002
Liu et al, 2004	Chin J Schisto Control 16: Cover 3	1994-2003
Liu et al, 2001	Guangxi Prev Med 7 (suppl): 41	1999
Li et al, 2012	Para Inf Dis 10: 127-130	2001-2011
Li et al, 2010	Acta Parasitol Med Entomol Sin 17: 123-125	2008
Wang et al, 2011	Chin J Schisto Control 23: 206, 210	2009
Zhang et al, 2011	Int J Med Parasit Dis 38: 208-210	2010
Zhen et al, 2012	Chin J Schisto Control 24: 621-626	2011
Liu et al, 2000	Youjiang Medicine 28: 477-478	1999
Gu et al, 2002	J Pract Parasit Dis 10: 31-33	1989-1998
Chen et al, 2000	Chin J Schisto Control 12: 310-311	1989-1998
Lin et al, 1993	Chin J Schisto Control 5: 376	Comment
Li et al, 2002	J Pract Parasit Dis 10: 68-69	2001
Cao et al, 2003	Chin J Schisto Control 15: 312, 314	Unclear period
Cai et al, 2003	Pract Prev Med 10: 171-173	Unclear period
Wu et al, 2013	Para Inf Dis 11: 57-60	2007-2012
Zhang et al, 2007	Zhejiang Prev Med 19: 28, 36	1995-2005
Zhang et al, 2012	Int J Epidemiol Infect Dis 39: 294-297	2011
Wen et al, 2010	Acta Parasitol Med Entomol Sin 17: 135-139	1996-2009
Yang et al, 2005	Laboratory Medicine and Clinic 2: 37	2002-2004
Lu et al, 2010	J Youjiang Med Univ Nat 32: 337-338	2009-2010
Zhang et al, 2004	Chin Trop Med 4: 739-741	2001-2003
Zhang et al, 2005	Jiangsu J Prev Med 16: 85	1998-2004
Li et al, 2013	Acta Parasitol Med Entomol Sin 20: 59-65	Review
Zhen et al, 1999	Chin J Schisto Control 11: 125-127	Review
Wen et al, 2011	Chin J Schisto Control 23: 18-21, 31	Review
Peng et al, 2006	Chin Prim Heal Care 20: 51	Comment
Cao et al, 2006	Chin J Prev Med 40: 223-224	Comment
Song et al, 2006	Chin Trop Med 6: 1388-1389, 1378	Report or comment
Chen et al, 2005	Chin Prev Med 6: 390	Comment
Su et al, 2008	Chin J Schisto Control 23: 40	Unclear period
Wang et al, 2012	Chin J Schisto Control 24: 494-495	Unclear period
Lin et al, 2010	Chin J Clin Infec Dis 340-342, 371	2008
Xu et al, 2014	Chin J Schisto Control 26: 209-210, 214	2013
Cao et al, 2014	Chin J Prev Med 48: 58-61	2008-2012
Chen et al, 2013	Mordern Agriclture Technique 23: 266-267, 269	2012-2013
Yu et al, 2013	Inter J Epidemiol Infect Dis 40: 402-404	2012
Wang et al, 2013	Practical Preventive Medicine 20: 1159-1161	1995-2012
Tu et al, 2014	Chin J Schisto Control 26: 56-58	2008-2012
In English
Handing et al, 2002	Acta Trop 82: 301-303
Wu et al, 2005	Acta Trop 96: 282-287
Wu et al, 2005	Acta Trop 96: 276-281
Sleigh et al, 1998	Bull World Health Organ 76: 361-372
